# Supplementary material for: Inhibition of GSK3β Promotes Proliferation and Suppresses Apoptosis of Porcine Muscle Satellite Cells
Source: Animals (Basel). 2022 Nov 28;12(23):3328. doi: 10.3390/ani12233328 (PMC9738253; doi:10.3390/ani12233328)
Supplement: Supplementary file 1 [file animals-12-03328-s001.zip]

Archive with 1 entries (1 files):
- animals-2003878-supplementary.pdf
